# Supplementary material for: User perspectives on critical factors for collaborative playlists
Source: PLoS One. 2022 Jan 5;17(1):e0260750. doi: 10.1371/journal.pone.0260750 (PMC8730407; doi:10.1371/journal.pone.0260750)
Supplement: S1 Table — Anonymized free-text responses (with only participant numbers) from 70 real-world users of collaborative playlists, who reported on collaborative playlist features they found most important or useful (Q1) as well as observed shortcomings and desired features in collaborative playlist platforms (Q2). (CSV) [file pone.0260750.s001.csv]

Participant Number	Q1	Q2
	What features of a collaborative playlist are most important or useful to you?	What are some shortcomings that you see in today's collaborative playlist platforms?	What are some features that you believe would enhance the collaboration between you and your playlist collaborators?
P01	Allowing all collaborators to add songs in real-time	All pl	being able to create collaborative queues, for groups to listen to songs with everybody contributing in real time as they are added.
P02	Being able to modify other users' selections/additions/deletions Viewing a history of what songs were added/deleted and when Seeing which users added which songs Upvoting songs to the top of the playlist	I can't see the history of what was removed/added, in case I want to undo an action. Also, it'd be nice to have an optional 'admin' role for the playlist and approval of adding/deleting songs, as well as a fully equal-party mode instead of that option.	Being able to rate songs and push them to the top of the list as songs all parties like the most.
P03	Everyone who has access can add their songs.	I don't really use it that often and I felt like when I did use it on Spotify, it always fulfilled its purpose.	None
P04	The collaborative aspect? All being able to add	No way to place limits on members	Limits to how many songs people can add, 2-person agreed deletion of songs
P05	the ability to dynamically edit the playlist over time (ex. number position of song, deleting a song etc.)	N/A	if collaborative playlists could organize by genre that would be cool
P06	Adding/removing music	N/A, I don't really use them	N/A, I don't really use them
P07	-Knowing who put what songs in the playlist -Obviously, being able to see the names of the songs and artists -Being able to shuffle the playlist or play specific songs -Being able to manually sort/organize/order the playlist	You have to manually check to see if people add songs to the playlist (at the very least, I can't find a way to be notified when people add songs to the playlist), and it's sort of hard to see if other people are actually listening to the playlist or not. There's not really a history function and no control over other people's actions in the playlist - for example someone can just delete your son…	It would be cool to have a function where I could play songs that were added to the playlist by a specific person/people, or maybe more generally, a function that let me play only songs contributed by other people and no songs I contributed myself. I also think that having a way to opt-in to notifications of when people add songs to the playlist would be cool so I just know when people add new so…
P08	All users able to change playlists equally	Spotify doesn't have a very easy interface for creating collaborative playlists - I wish it were easier to both work on playlists on your individual devices.	If we could both work on it from our respective devices at any time.
P09	people adding different songs that you may have forgotten of	People afraid to add songs that others may not like	Being together while making it, other then that it is very easy and simple
P10	Easy for all parties to add, easy to access (i.e. Spotify(	It's kind of hard to find good collaborative playlists. I don't really know what to search for.	Similar song suggestions collaborators can consider adding.
P11	Depends on the situation the playlist is for, but usually its important to have some amount of coherency in the music for the playlist.	It can be hard when people have different platforms to make music (spotify vs apple music) and you want to make a collaborative playlist with all these people.	If everyone used the same music platform.
P12	I think having the ability to share music and discover new songs that a person you know (such as my roommate) listens to is cool. Having more people involved on the playlist would help to create a larger variety.	Honestly I don't use it enough to know...	unsure
P13	Hello	Hello	Hello
P14	I like being able to go at it at your own pace. The best feeling is when you do not add something for a while and then you check the playlist and 20 songs were added and you can just start listening to them all and it makes you think of the person that you made it with.	I would want to have notifications when other people add to the playlist. Also, I would love it if the application suggested WHO to create a collaborative playlist with out of my facebook friends based on similar music tastes.	Notifications and reminders to add to your playlist.
P15	The ability to easily drag songs from my playlists and add to another, preferably in volume. The ability to rearrange and delete songs on the collaborative playlist is important too. It also helps to see who adds which songs so I can learn what music my friends like.	Sometimes the playlists are extremely long and it would be nice to have a feature that could divide the playlist into sub-blocks that could be moved around. For example, lets say there is a birthday party, the first block is fun songs while the guests mingle, then during cake and food the songs are birthday related, and then after people eat and start to celebrate or dance the music block for thi…	Maybe a chat box where we can discuss the playlist if we aren't there in person.
P16	Easy accessibility	Not able to listen together over multiple devices	Help listening to songs at the same time over different devices
P17	The ability to independently add or delete songs from the playlist.	The ease of downloading or accessing these playlists.	A DJ mode, where you can create transitions between songs.
P18	Ability to edit the playlist together with someone else.	They are only used for a short period of time.	Receive reminders of the playlists existence by asking if they would like to any new songs.
P19	The ability to see when and by whom a song was added, the influx of new and fresh but still pertinent music, and the humor with which you can approach the process.	They're pretty good honestly, I don't have a ton of issues. I wish Spotify let you selectively decide which users do/don't have editing permissions to your playlist.	See above
P20	Seeing who adds what music.	none really	more recommendations from AI about music that is similar/AI generated profiles of the music and categories of music that people add
P21	Songs that we all enjoy listening to.	It is hard to make playlists when your friends use different music platforms than you.	Everyone uses the same music platform.
P22	Selections that reflect the authentic collaboration of those who put the playlist together.	It can be difficult to make updates and collaborate through the same interface.	Group editing technques‚Äì‚Äìsimilar to Google Docs‚Äì‚Äìwould enhance such collaboration.
P23	Anyone being able to contribute	I have limited data and have to "save" all my music. Often playlists are too large to save the whole thing.	If I was more open to sharing my music taste, in general it's personal and I don't like to share.
P24	The simultaneous cloud-based collaboration, of course. Also the ability to see who added which songs (and to a lesser degree, when), and the ability to quickly navigate from a song in the playlist to that song's artists/album pages.	Incompleteness of music availability on a given platform, accessibility to friends who don't/can't pay for the platform	Notes attached to songs
P25	The ability to share music freely and have music mixes	They have too many ads or require both parties to subscribe to the service	An option to share offline music versus music on the cloud streaming services
P26	Songs being unique, expressive, or particularly good.	Being able to distinguish recently added/temporarily added songs from more fixed songs on the playlist. You have to create another playlist to experiment.	n/a
P27	Variety yet continuity. Lots of heart in what songs that person puts on the playlist‚Äîex. what inspires them, what moves them, what do they believe in?	No diversity within song selection. Not deleting songs.	Maintaining an open, active conversation regarding new songs that should be added and old ones that should perhaps be removed.
P28	Being able to see who adds a song, when, maybe a why they like it section is nice - commenting	No commenting ability	Comments? Also just awareness of collaborative playlists/how to make them
P29	What songs they added	None	None
P30	Theme	They are hard to configure from the get go. It is hard to get music that everyone likes.	More visual cues such as: who added the song, if I've never listened to the song, whether the playlist carries a lot of the same music, etc
P31	Being able to contribute any songs, being able to listen any time	Can be confusing to share / set correct privacy settings.	Being able to listen at the same time (synchronized) on separate devices in separate locations.
P32	Can both update the playlist at the same time, can add any song of my choice to the playlist, can connect to the Internet, can download	N/A; haven't used enough	More AI in ordering playlists
P33	Ease of access, variety of music	Too many different platforms so difficult to synchronize playlists.	Import and export features over different platforms.
P34	adding songs with friends	hard to divvy whose song gets played when. miss turntablefm	analytics I wanna see when the collaborator listens
P35	The option to add and remove is useful. Additionally, it is nice to be able to see who has contributed the newest song.	I don't feel as engaged to work on them. Other playlists have been created with the intention of being collaborative, but no one else ends up adding or curating them. So, oftentimes, I just make my own playlists and share them with others (without giving them curation access).	I think that notifications indicating when things are adjusted and changed would help to encourage more interaction.
P36	Adding songs, recommended songs.	Only play mainstream music.	A notification every time my collaborator adds a song.
P37	certain people being able to add songs. it would be nice if we could provide feedback on songs others added	i think they are pretty good: the public vs. private, collaborative vs. view-only settings are nice	it would be nice if we could provide feedback to each other on the songs that each collaborator adds
P38	Having all parties be able to search for, add, and delete songs.	They get long very quickly and then when they're too long it's annoying to shuffle through them because there's a high chance youll come across a song you don't like. but i don't know if this is a shortcoming in the platforms, rather than a shortcoming in the collaborators' efforts to make a NEW playlist or delete songs, etc...	-being able to re-sort the songs. -"hide" songs that you personally don't wait to hear when you shuffle the playlist (without deleting them from the entire playlist!)
P39	Ability to reorder	New content	Comments, likes, views
P40	Seeing who added each song to the playlist	They're just hard to use, even when everyone uses that platform. On top of that, now everyone uses different streaming services.	Making it easier to curate a playlist across many different platforms, without having to give a third party access to any of my data.
P41	Shared interests between friends	You don't get to see who added what into a playlist. It also seems that collaborative playlists tend to die pretty quickly (everyone reverts back to their own playlists), so something could be done about retaining collaborations.	A notification from the playlist platform to check out the collaborative playlist when it starts becoming inactive.
P42	being able to add songs and play them	N/A	N/A
P43	Just the ability to curate a sound together.	i think it would be nice to suggest songs	recommending songs from each other's playlists
P44	I can share music with friends to listen when we are on our own or use the playlist when we are together or at a party.	For Spotify collaborative playlists cannot be made public	Broader ability to share the playlist
P45	Easy for everyone to use.	It does not let you know when songs have been added or deleted.	Some notifications would be nice. Also something that can recommend songs similar to the ones in your playlist.
P46	Relatability, price	too focused on popular music	ability to filter out newer music
P47	Can order songs, can bring together many different tastes	N/A	N/A
P48	Collaboration	It doesn't really have a 'social platform' appeal.	Make it more 'fun', somehow, sell it in the app as a cool feature.
P49	Clean easy to use interface	None that I feel strongly about	Not sure
P50	Multiple people can add to same list all in one place	Often get forgotten/not added too after a while. Maybe they should be subtly promoted on the streaming platforms.	Ability to add songs from the radio or out and about (like shazam)
P51	Everyone can see / add music	Hard to manage what gets add and people get carried away and add bad music and take over a playlist	Limit the number of songs a collaborator can add
P52	All owners have the ability to add and remove songs and rearrange the order	Maybe difficult to have quality control	Allow users to rate whether they like a song and have other users see that rating. Allow users to see who has listened to a song
P53	Having multiple people, including myself and one or more others, allows a playlist to have diversity and leads me to discover new music and artists I love while still keeping the safety of knowing I have songs I know and love on the playlist too.	It was very difficult for my friend and me to figure out how to create and share a collaborative playlist on Spotify.	More clear instructions on how to create a collaborative playlist
P54	Consistent theme, eg Korean OST	na	na
P55	The shuffle aspect and the available the queue the right song at the right time	Software improvements	More user friendly way to queue songs wanted
P56	Anyone can add music	No shortcomings	I think it's great as is
P57	that each person can add their own music	none	none
P58	That all users have access	not easy to use	ease of access
P59	Shared songs and access	Takes effort to create, sometimes technical difficulties	More seamless adding of songs Possible chat or comment function
P60	I like that my friend and I can both contribute to the playlist.	I don't see any shortcomings.	Perhaps a color coded flag to denote which songs were added by whom would be helpful.
P61	what my family is listening to	none	unk
P62	Recommendations based on what I listen to.	Not everyone is aware of collaborative playlists.	notifications that something on the playlist has been changed added or deleted and by whom.
P63	everyone can participate regardless of their music taste	Cant say as i do not use them often	the problem is that sometimes you have so many songs in your playlist that it is hard to remember which song do you think it would fit the playlist.
P64	Updated monthly songs.	I see a lot of lead collaborators have smaller control over strangers that comeint.	Control of lead collaborators and having specific options for others.
P65	Discovering new songs I would not find otherwise.	Easy removal of individual favorites.	Not sure.
P66	A good "theme" or that the songs are somewhat close in genre or transition well between genres	They are not usually easy to rearrange to the specific user's wants or easy to crossover from different platforms	Notifications of when someone modifies the playlist
P67	I think it would be cool to see who added what although I use spotify and that's not currently a feature. Otherwise, I don't think it needs muhc more than any of my other playlists. Maybe the option to add a nice note to the top if you're making it for/with someone?	Can't see who added what?	Maybe being able to click and see how many times it's been played? could be fun?
P68	Ease of use and a very large database of songs you can choose from.	Ease of use, getting a group to regularly contribute	A better interface to do so for both adding and playing. Not having to share a password / username
P69	Ease of adding songs	Na	Na
P70	The fact that multiple people can easily access and add or delete songs at the same time or throughout the day are most useful for myself. Collaborating with multiple people with similar music taste can be great.	Not everyone has the same or similar music tastes	The ability to recognize if a song is similar to the playlist
